# Supplementary material for: Seasonal Dynamics and Factors Shaping Aquatic Insect Assemblages in Mountain Streams of the Pannonian Lowland Ecoregion
Source: Insects. 2025 Mar 26;16(4):344. doi: 10.3390/insects16040344 (PMC12028206; doi:10.3390/insects16040344)
Supplement: Supplementary file 1 [file insects-16-00344-s001.zip]

Archive with 1 entries (1 files):
- insects-3449369-supplementary.tif
